# Supplementary material for: Serial femtosecond crystallography datasets from G protein-coupled receptors
Source: Sci Data. 2016 Aug 1;3:160057. doi: 10.1038/sdata.2016.57 (PMC4968193; doi:10.1038/sdata.2016.57)
Supplement: Supplementary file 1 [file sdata201657-isa1.zip]

Archive with 3 entries (3 files):
- i_Investigation.txt
- s_study_Cherezov.txt
- a_assay_Cherezov.txt
