# Supplementary material for: Serial femtosecond crystallography datasets from G protein-coupled receptors
Source: Sci Data. 2016 Aug 1;3:160057. doi: 10.1038/sdata.2016.57 (PMC4968193; doi:10.1038/sdata.2016.57)
Supplement: Supplementary file 1 [file sdata201657-isa1.zip › i_Investigation.txt]

# Investigation File generated for Scientific Data with Investigation File Authoring Tool version 0.1.0 on 04/07/2016 - This metadata file is CC0
ONTOLOGY SOURCE REFERENCE
Term Source Name	SBO	NCBITAXON	UO	EDAM	OMIT	OBI	MS	ERO
Term Source File	http://data.bioontology.org/ontologies/SBO	http://data.bioontology.org/ontologies/NCBITAXON	http://data.bioontology.org/ontologies/UO	http://data.bioontology.org/ontologies/EDAM	http://data.bioontology.org/ontologies/OMIT	http://data.bioontology.org/ontologies/OBI	http://data.bioontology.org/ontologies/MS	http://data.bioontology.org/ontologies/ERO
Term Source Version	05:04:2016	2015AA	unknown	1.15	OBO 4.0-12122013-2338	2014-08-18		2013-08-02
Term Source Description	Systems Biology Ontology	National Center for Biotechnology Information (NCBI) Organismal Classification	Units of Measurement Ontology	EDAM bioinformatics operations, data types, formats, identifiers and topics	Ontology for MicroRNA Target	Ontology for Biomedical Investigations	Mass Spectrometry Ontology	Eagle-I Research Resource Ontology
INVESTIGATION
Investigation Identifier
Investigation Title
Investigation Description
Investigation Submission Date
Investigation Public Release Date
INVESTIGATION PUBLICATIONS
Investigation PubMed ID
Investigation Publication DOI
Investigation Publication Author List
Investigation Publication Title
Investigation Publication Status
Investigation Publication Status Term Accession Number
Investigation Publication Status Term Source REF
INVESTIGATION CONTACTS
Investigation Person Last Name
Investigation Person Mid Initials
Investigation Person First Name
Investigation Person Address
Investigation Person Phone
Investigation Person Fax
Investigation Person Email
Investigation Person Affiliation
Investigation Person Roles
Investigation Person Roles Term Accession Number
Investigation Person Roles Term Source REF
STUDY
Study Identifier	10.1038/sdata.2016.57
Study Title	Serial femtosecond crystallography datasets from G protein-coupled receptors
Study Submission Date	03/05/2016
Study Public Release Date	01/08/2016
Study Description	http://www.nature.com/articles/sdata201657#abstract
Study File Name	s_study_Cherezov.txt
Comment[Subject Keywords]	///;///;/
Comment[Manuscript Licence]	CC BY-4.0
Comment[Experimental Metadata Licence]	CC0
Comment[Supplementary Information File Name]	
Comment[Supplementary Information File Type]	x-zip-compressed
Comment[Supplementary Information File URL]	http://www.nature.com/articles/sdata201657#supplementary-information
Comment[Data Repository]	Coherent X-ray Imaging Data Bank (CXIDB);Coherent X-ray Imaging Data Bank (CXIDB);Coherent X-ray Imaging Data Bank (CXIDB);Coherent X-ray Imaging Data Bank (CXIDB)
Comment[Data Record Accession]	doi:10.11577/1169541;doi:10.11577/1255979;doi:10.11577/1255980;doi:10.11577/1255978
Comment[Data Record URI]	http://dx.doi.org/10.11577/1169541;http://dx.doi.org/10.11577/1255979;http://dx.doi.org/10.11577/1255980;http://dx.doi.org/10.11577/1255978
STUDY DESIGN DESCRIPTORS
Study Design Type	structure determination objective
Study Design Type Term Accession Number	""
Study Design Type Term Source REF	""
STUDY PUBLICATIONS
Study PubMed ID	""	""	""	""
Study Publication DOI	doi:10.1126/science.1244142	doi:10.1038/ncomms4309	doi:10.1038/nsmb.2965	doi:10.1016/j.cell.2015.04.011
Study Publication Author List	""	""	""	""
Study Publication Title	""	""	""	""
Study Publication Status	published	published	published	published
Study Publication Status Term Accession Number				
Study Publication Status Term Source REF				
STUDY FACTORS
Study Factor Name
Study Factor Type
Study Factor Type Term Accession Number
Study Factor Type Term Source REF
STUDY ASSAYS
Study Assay Measurement Type	receptor-ligand complex structure
Study Assay Measurement Type Term Accession Number	""
Study Assay Measurement Type Term Source REF	""
Study Assay Technology Type	X-ray free electron laser
Study Assay Technology Type Term Accession Number	""
Study Assay Technology Type Term Source REF	""
Study Assay Technology Platform	""
Study Assay File Name	a_assay_Cherezov.txt
STUDY PROTOCOLS
Study Protocol Name	Receptor-ligand crystallization	X-ray free-electron laser	Data preprocessing
Study Protocol Type	sample preparation for assay	free electron laser	data transformation
Study Protocol Type Term Accession Number	OBI:0000073	MS:1000853	OBI:0200000
Study Protocol Type Term Source REF	OBI	MS	ERO
Study Protocol Description			
Study Protocol URI	""	""	""
Study Protocol Version			
Study Protocol Parameters Name	protein concentration; ligand; mean crystal size; surrounding medium	instrument; operating mode; beamline; experiment environment; wavelength; pulse duration; detector model; detector distance; sample delivery method; sample delivery device; sample temperature; sample environment; energy at interaction region; x-ray focus size	software
Study Protocol Parameters Name Term Accession Number	""	""	""
Study Protocol Parameters Name Term Source REF	""	""	""
Study Protocol Components Name	""	""	""
Study Protocol Components Type	""	""	""
Study Protocol Components Type Term Accession Number	""	""	""
Study Protocol Components Type Term Source REF	""	""	""
STUDY CONTACTS
Study Person Last Name	White	Barty	Liu	Ishchenko	Zhang	Gati	Zatsepin	Basu	Oberthür	Metz	Beyerlein	Yoon	Yefanov	James	Wang	Messerschmidt	Koglin	Boutet	Weierstall	Cherezov
Study Person First Name	Thomas A.	Anton	Wei	Andrii	Haitao	Cornelius	Nadia A.	Shibom	Dominik	Markus	Kenneth R.	Chun Hong	Oleksandr M.	Daniel	Dingjie	Marc	Jason E.	Sébastien	Uwe	Vadim
Study Person Mid Initials																				
Study Person Email	""	""	""	""	""	""	""	""	""	""	""	""	""	""	""	""	""	""	""	cherezov@usc.edu
Study Person Phone																				
Study Person Fax																				
Study Person Address																				
Study Person Affiliation	Center for Free-Electron Laser Science, Deutsches Elektronen-Synchrotron DESY, Notkestraße 85, 22607 Hamburg, Germany	Center for Free-Electron Laser Science, Deutsches Elektronen-Synchrotron DESY, Notkestraße 85, 22607 Hamburg, Germany	School of Molecular Sciences, and Center for Applied Structural Discovery, Biodesign Institute, Arizona State University, Tempe, Arizona 85287-1604, USA	Departments of Chemistry and Physics & Astronomy, The Bridge Institute, University of Southern California, Los Angeles, California 90089, USA	Departments of Chemistry and Physics & Astronomy, The Bridge Institute, University of Southern California, Los Angeles, California 90089, USA	MRC Laboratory of Molecular Biology, Francis Crick Avenue, Cambridge Biomedical Campus, Cambridge CB2 0QH, UK	Department of Physics, Arizona State University, Tempe, Arizona 85287, USA	School of Molecular Sciences, and Center for Applied Structural Discovery, Biodesign Institute, Arizona State University, Tempe, Arizona 85287-1604, USA	Center for Free-Electron Laser Science, Deutsches Elektronen-Synchrotron DESY, Notkestraße 85, 22607 Hamburg, Germany	Center for Free-Electron Laser Science, Deutsches Elektronen-Synchrotron DESY, Notkestraße 85, 22607 Hamburg, Germany	Center for Free-Electron Laser Science, Deutsches Elektronen-Synchrotron DESY, Notkestraße 85, 22607 Hamburg, Germany	Center for Free-Electron Laser Science, Deutsches Elektronen-Synchrotron DESY, Notkestraße 85, 22607 Hamburg, Germany	Center for Free-Electron Laser Science, Deutsches Elektronen-Synchrotron DESY, Notkestraße 85, 22607 Hamburg, Germany	Paul Scherrer Institute, Villigen CH-5232, Switzerland	iHuman Institute, ShanghaiTech University, 2F Building 6, 99 Haike Road, Pudong New District, Shanghai 201210, China	National Science Foundation BioXFEL Science and Technology Center, 700 Ellicott Street, Buffalo, New York 14203, USA	Linac Coherent Light Source (LCLS), SLAC National Accelerator Laboratory, Menlo Park, California 94025, USA	Linac Coherent Light Source (LCLS), SLAC National Accelerator Laboratory, Menlo Park, California 94025, USA	Department of Physics, Arizona State University, Tempe, Arizona 85287, USA	Departments of Chemistry and Physics & Astronomy, The Bridge Institute, University of Southern California, Los Angeles, California 90089, USA
Study Person Roles																				
Study Person Roles Term Accession Number																				
Study Person Roles Term Source REF																				
Comment[Study Person ORCID]														0000-0002-8348-6661						0000-0002-5265-3914
Comment[Funder]																				
Comment[FundRef ID]																				
Comment[Funder Term Source REF]																				
Comment[Grant Identifier]																				
