# Supplementary material for: Serial femtosecond crystallography datasets from G protein-coupled receptors
Source: Sci Data. 2016 Aug 1;3:160057. doi: 10.1038/sdata.2016.57 (PMC4968193; doi:10.1038/sdata.2016.57)
Supplement: Supplementary file 1 [file sdata201657-isa1.zip › s_study_Cherezov.txt]

Source Name	Material Type	Term Source REF	Term Accession Number	Characteristics[organism]	Term Source REF	Term Accession Number	Protocol REF	Parameter Value[protein concentration]	Unit	Term Source REF	Term Accession Number	Parameter Value[ligand]	Parameter Value[mean crystal size]	Unit	Term Source REF	Term Accession Number	Parameter Value[surrounding medium]	Sample Name	Material Type	Term Source REF	Term Accession Number
serotonin receptor 5-HT2B	receptor	SBO	SBO:0000244	Homo sapiens	NCBITAXON	NCBITaxon:9606	Receptor-ligand crystallization	3	milligram per milliliter	UO	UO:0000176	ergotamine	5Ã5Ã5	micrometer	UO	UO:0000017	lipidic cubic phase	5-HT2B/ergotamine	Protein-ligand complex	EDAM	data:1461
smoothened receptor	receptor	SBO	SBO:0000244	Homo sapiens	NCBITAXON	NCBITaxon:9606	Receptor-ligand crystallization	7	milligram per milliliter	UO	UO:0000176	cyclopamine	< 5	micrometer	UO	UO:0000017	lipidic cubic phase	SMO/cyclopamine	Protein-ligand complex	EDAM	data:1461
delta opioid receptor	receptor	SBO	SBO:0000244	Homo sapiens	NCBITAXON	NCBITaxon:9606	Receptor-ligand crystallization	6	milligram per milliliter	UO	UO:0000176	DIPP-NH2	5Ã2x2	micrometer	UO	UO:0000017	lipidic cubic phase	delta-OR/DIPP-NH2	Protein-ligand complex	EDAM	data:1461
angiotensin II type 1 receptor	receptor	SBO	SBO:0000244	Homo sapiens	NCBITAXON	NCBITaxon:9606	Receptor-ligand crystallization	4.5	milligram per milliliter	UO	UO:0000176	ZD7155	10Ã2Ã2	micrometer	UO	UO:0000017	lipidic cubic phase	AT1R/ZD7155	Protein-ligand complex	EDAM	data:1461
