# Supplementary material for: Serial femtosecond crystallography datasets from G protein-coupled receptors
Source: Sci Data. 2016 Aug 1;3:160057. doi: 10.1038/sdata.2016.57 (PMC4968193; doi:10.1038/sdata.2016.57)
Supplement: Supplementary file 1 [file sdata201657-isa1.zip › a_assay_Cherezov.txt]

Sample Name	Protocol REF	Parameter Value[instrument]	Parameter Value[operating mode]	Unit	Term Source REF	Term Accession Number	Parameter Value[beamline]	Parameter Value[experiment environment]	Parameter Value[wavelength]	Unit	Term Source REF	Term Accession Number	Parameter Value[pulse duration]	Unit	Term Source REF	Term Accession Number	Parameter Value[detector model]	Parameter Value[detector distance]	Unit	Term Source REF	Term Accession Number	Parameter Value[sample delivery method]	Parameter Value[sample delivery device]	Parameter Value[sample temperature]	Unit	Term Source REF	Term Accession Number	Parameter Value[sample environment]	Term Source REF	Term Accession Number	Parameter Value[energy at interaction region]	Unit	Term Source REF	Term Accession Number	Parameter Value[x-ray focus size]	Unit	Term Source REF	Term Accession Number	Assay Name	Raw Data File	Comment[Data Repository]	Comment[Data Record Accession]	Comment[Data Record URI]	Protocol REF	Parameter Value[software]	Derived Data File	Comment[Data Repository]	Comment[Data Record Accession]	Comment[Data Record URI]
5-HT2B/ergotamine	X-ray free-electron laser	Linac Coherent Light Source (LCLS)	Self-Amplified Spontaneous Emission				CXI	1 µm chamber	1.3	angstrom	UO	UO:0000019	50	femtosecond			CSPAD	152 (with some 82 and 112)	millimeter	UO	UO:0000016	Viscous stream injector	ASU LCP injector	room temperature				vacuum	OMIT	OMIT:0015452	50	microJoule per pulse			1.5	micrometer	UO	UO:0000017	ID-21	CXIDB ID 21	Coherent X-ray Imaging Data Bank (CXIDB)	doi:10.11577/1169541	http://dx.doi.org/10.11577/1169541	Data preprocessing	cheetah	4NC3	Protein Data Bank	doi:10.2210/pdb4nc3/pdb	http://dx.doi.org/10.2210/pdb4nc3/pdb
SMO/cyclopamine	X-ray free-electron laser	Linac Coherent Light Source (LCLS)	Self-Amplified Spontaneous Emission				CXI	1 µm chamber	1.3	angstrom	UO	UO:0000019	50	femtosecond			CSPAD	151 (with some 121)	millimeter	UO	UO:0000016	Viscous stream injector	ASU LCP injector	room temperature				vacuum	OMIT	OMIT:0015452	50	microJoule per pulse			1.5	micrometer	UO	UO:0000017	ID-39	CXIDB ID 39	Coherent X-ray Imaging Data Bank (CXIDB)	doi:10.11577/1255979	http://dx.doi.org/10.11577/1255979	Data preprocessing	cheetah	4O9R	Protein Data Bank	doi:10.2210/pdb4o9r/pdb	http://dx.doi.org/10.2210/pdb4o9r/pdb
delta-OR/DIPP-NH2	X-ray free-electron laser	Linac Coherent Light Source (LCLS)	Self-Amplified Spontaneous Emission				CXI	1 µm chamber	1.6	angstrom	UO	UO:0000019	35	femtosecond			CSPAD	78.8 (with some 109)	millimeter	UO	UO:0000016	Viscous stream injector	ASU LCP injector	room temperature				vacuum	OMIT	OMIT:0015452	115	microJoule per pulse			1.5	micrometer	UO	UO:0000017	ID-40	CXIDB ID 40	Coherent X-ray Imaging Data Bank (CXIDB)	doi:10.11577/1255980	http://dx.doi.org/10.11577/1255980	Data preprocessing	cheetah	4RWD	Protein Data Bank	doi:10.2210/pdb4rwd/pdb	http://dx.doi.org/10.2210/pdb4rwd/pdb
AT1R/ZD7155	X-ray free-electron laser	Linac Coherent Light Source (LCLS)	Self-Amplified Spontaneous Emission				CXI	1 µm chamber	1.6	angstrom	UO	UO:0000019	35	femtosecond			CSPAD	108	millimeter	UO	UO:0000016	Viscous stream injector	ASU LCP injector	room temperature				vacuum	OMIT	OMIT:0015452	200	microJoule per pulse			1.5	micrometer	UO	UO:0000017	ID-38	CXIDB ID 38	Coherent X-ray Imaging Data Bank (CXIDB)	doi:10.11577/1255978	http://dx.doi.org/10.11577/1255978	Data preprocessing	cheetah	4YAY	Protein Data Bank	doi:10.2210/pdb4yay/pdb	http://dx.doi.org/10.2210/pdb4yay/pdb
